# Supplementary material for: A convergent malignant phenotype in B-cell acute lymphoblastic leukemia involving the splicing factor SRRM1
Source: NAR Cancer. 2022 Dec 9;4(4):zcac041. doi: 10.1093/narcan/zcac041 (PMC9732526; doi:10.1093/narcan/zcac041)
Supplement: zcac041_Supplemental_Files [file zcac041_supplemental_files.zip]

Archive with 3 entries (3 files):
- data_files_v21.zip
- supp file description of data files v23.1.docx
- Supplementary_FIgures_and_tables_21.pdf
